# Supplementary material for: Oral Habits during the Lockdown from the SARS-CoV-2 Pandemic in the Romanian Population
Source: Medicina (Kaunas). 2022 Mar 5;58(3):387. doi: 10.3390/medicina58030387 (PMC8950074; doi:10.3390/medicina58030387)
Supplement: Supplementary file 1 [file medicina-58-00387-s001.zip]

Archive with 1 entries (1 files):
- medicina-1594925-supplementary.pdf
